# Supplementary material for: A Systematic Review on the Characteristics, Treatments and Outcomes of the Patients with Primary Spinal Glioblastomas or Gliosarcomas Reported in Literature until March 2015
Source: PLoS One. 2016 Feb 9;11(2):e0148312. doi: 10.1371/journal.pone.0148312 (PMC4747550; doi:10.1371/journal.pone.0148312)
Supplement: S1 Dataset — No.: number, OS ID: overall survival from initial diagnosis. (XLSX) [file pone.0148312.s003.xlsx]

## Sheet: Tabelle1
	Case No.	Author	Death	Overall Survival (OS) (Months)	Event-free Survival (Months)	Pattern of failure ( local vs distant )	Year of Publication	Age at initial diagnosis	Gender	Histology	Site of primary tumor	Best Supportive Care or not specified	Surgery only	Chemotherapy only	Radiotherapy only	Combination of Treatments	Combination of Treatments more specified
	1	Ahn et al.		7	7	local	2012	17	F	GB	cervical	No	No	No	No	Yes	Surgery + Chemotherapy + Radiotherapy
	2	Allen et al.	yes	37	1	local	1998	4	M	GB	holocord	No	No	No	No	No	Surgery + Chemotherapy
	3	Allen et al.	yes	15	12	local + distant	1998	13	F	GB	cervical	No	No	No	No	No	Surgery + Chemotherapy + Radiotherapy
	4	Allen et al.	yes	8	1	local + distant	1998	15	M	GB	cervical	No	No	No	No	No	Surgery + Chemotherapy
	5	Ando et al.	yes				2010	65	F	GB	cervical	Yes	No	No	No	No	No Combination of Treatments
	6	Andrews et al.	yes	13	12	distant	1978	45	M	GB	thoracic	No	No	No	No	Yes	Surgery + Radiotherapy
	7	Arumugasamy et al.	yes	9	7	local + distant	1972	6	F	GB	cervical	No	No	No	No	Yes	Surgery + Radiotherapy
	8	Asano et al.	yes	26	8	distant	1990	23	F	GB	thoracic	No	No	No	No	Yes	Surgery + Radiotherapy
	9	Banczerowski et al.	yes	8	8		2003	56	M	GB	lumbar	No	No	No	No	Yes	Surgery + Radiotherapy
	10	Banczerowski et al.	yes	6	6		2003	31	M	GB	thoracic	No	No	No	No	Yes	Surgery + Radiotherapy
	11	Banczerowski et al.	yes	4.5	4.5		2003	12	F	GB	cervical	No	Yes	No	No	No	No Combination of Treatments
	12	Banczerowski et al.	yes	0.5	0.5		2003	41	M	GB	lumbar	No	Yes	No	No	No	No Combination of Treatments
	13	Banczerowski et al.	yes				2003	25	F	GB	cervical	No	No	No	Yes	No	No Combination of Treatments
	14	Banczerowski et al.	yes	10	4		2003	14	F	GB	lumbar	No	No	No	No	Yes	Surgery + Chemotherapy
	15	Banczerowski et al.	yes				2003	46	M	GB	cervical	Yes	No	No	No	No	No Combination of Treatments
	16	Banczerowski et al.	yes	10	10		2003	42	M	GB	lumbar	No	No	No	No	Yes	Surgery + Chemotherapy + Radiotherapy
	17	Barbagallo et al.	yes	0.5	0.5		2002	73	M	GS	cervical	No	Yes	No	No	No	No Combination of Treatments
	18	Battaglia et al.	yes	6	3	distant	2007	11	M	GB	thoracic	No	No	No	No	Yes	Surgery + Chemotherapy + Radiotherapy
	19	Bonde et al.	yes	6	6	local	2006	16	M	GB	lumbar	No	No	No	No	Yes	Surgery + Radiotherapy
	20	Caroli et al.	yes	13	4	distant	2005	6	M	GB	thoracic	No	No	No	No	Yes	Surgery + Chemotherapy + Radiotherapy
	21	Carstens et al.	yes	14	12	local	1995	41	F	GS	thoracolumbar	No	No	No	No	Yes	Surgery + Radiotherapy
	22	de Castro-Costa et al.	yes				1994	26	F	GB	cervical	Yes	No	No	No	No	No Combination of Treatments
	23	Chamberlain et al.	yes	5			2010	22	M	GB	cervical	No	No	No	No	Yes	Chemotherapy + Radiotherapy
	24	Chamberlain et al.	yes	8			2010	25	M	GB	cervicothoracic	No	No	No	No	Yes	Surgery + Chemotherapy + Radiotherapy
	25	Chamberlain et al.	yes	13			2010	28	F	GB	thoracic	No	No	No	No	Yes	Surgery + Chemotherapy + Radiotherapy
	26	Chamberlain et al.	yes	10			2010	38	M	GB	thoracic	No	No	No	No	Yes	Surgery + Chemotherapy + Radiotherapy
	27	Chamberlain et al.	yes	11			2010	45	M	GB	thoracic	No	No	No	No	Yes	Chemotherapy + Radiotherapy
	28	Chamberlain et al.	yes	5			2010	53	M	GB	thoracolumbar	No	No	No	No	Yes	Chemotherapy + Radiotherapy
	29	Choi et al.		6			2009	46	M	GB	lumbar	No	No	No	No	Yes	Surgery + Chemotherapy + Radiotherapy
	30	Ciapetta et al.	yes	3	3		1991	49	M	GB	cervical	No	Yes		No	No	No Combination of Treatments
	31	Ciapetta et al.					1991	28	F	GB	thoracolumbar	No	Yes			No	No Combination of Treatments
	32	Ciapetta et al.	yes	5	5		1991	51	M	GB	thoracic	No	Yes		No	No	No Combination of Treatments
	33	Ciapetta et al.	yes	3	3		1991	10	F	GB	cervical	No	No		Yes	No	No Combination of Treatments
	34	Ciapetta et al.	yes	36	36		1991	30	M	GB	thoracic	No	No		No	Yes	Surgery + Radiotherapy
	35	Ciapetta et al.	yes	19	19		1991	22	F	GB	thoracic	No	No		No	Yes	Surgery + Radiotherapy
	36	Ciapetta et al.	yes	33	13	local + distant	1991	59	M	GB	cervical	No	No		No	Yes	Surgery + Radiotherapy
	37	Cohen et al.	yes	10	10		1989	17	F	GB (astrocytoma IV)	thoracic	No	No		No	Yes	Surgery + Radiotherapy
	38	Cohen et al.	yes	6	6		1989	16	F	GB (astrocytoma IV)	lumbar	No	No		No	Yes	Surgery + Radiotherapy
	39	Cohen et al.	yes	4	4		1989	14	M	GB (astrocytoma IV)	lumbar	No	No		No	Yes	Surgery + Radiotherapy
	40	Cohen et al.	yes	12	12		1989	7	M	GB (astrocytoma IV)	thoracic	No	No		No	Yes	Surgery + Radiotherapy
	41	Cohen et al.	yes	5	5		1989	32	M	GB (astrocytoma IV)	cervical	No	No		No	Yes	Surgery + Radiotherapy
	42	Cohen et al.	yes	5	5		1989	10	F	GB (astrocytoma IV)	cervical	No	No		No	Yes	Surgery + Radiotherapy
	43	Cohen et al.	yes	8	8		1989	4	F	GB (astrocytoma IV)	cervical	No	No		No	Yes	Surgery + Radiotherapy
	44	Cohen et al.	no	17			1989	19	M	GB (astrocytoma IV)	lumbar	No	No		No	Yes	Surgery + Radiotherapy
	45	Cohen et al.	yes	1	1		1989	9	M	GB (astrocytoma IV)	cervical	No	No		No	Yes	Surgery + Radiotherapy
	46	Cohen et al.	no	3			1989	11	M	GB (astrocytoma IV)	cervical	No	No		No	Yes	Surgery + Radiotherapy
	47	Eade et al.	yes			distant	1971	11	F	GB	cervical	Yes	No	No	No	No	No Combination of Treatments
	48	Eden et al.	yes	5		distant	1938	19	M	GB	thoracolumbar	No	Yes	No	No	No	No Combination of Treatments
	49	Elsamaloty et al.	yes	11	1	local + distant	2006	20	M	GB	lumbar	No	No	No	No	Yes	Surgery + Radiotherapy
	50	Fortuna et al.	yes	3	3		1971	49	M	GB	cervical	No	Yes	No	No	No	No Combination of Treatments
	51	Fortuna et al.					1971	28	F	GB	thoracolumbar	No	No	No	No	Yes	Surgery + Radiotherapy
	52	Fortuna et al.	yes	5	5		1971	51	M	GB	thoracic	No	Yes	No	No	No	No Combination of Treatments
	53	Fortuna et al.	yes	3	3		1971	10	F	GB	cervical	No	No	No	Yes	No	No Combination of Treatments
	54	TS Gee et al.	yes	10	10	distant	2012	9	F	GB	lumbar	No	No	No	No	Yes	Surgery + Chemotherapy + Radiotherapy
	55	Grisold et al.		3	1		1981	76	M	GB	thoracic	No	No	No	No	Yes	Surgery + Radiotherapy
	56	Hochart et al.	yes	12	5	local	2014	17		GB	cervicothoracic	No	No	No	No	Yes	Surgery + Chemotherapy + Radiotherapy
	57	Karaca et al.		3			2014	4	M	GB	cervicothoracic	No	No	No	No	Yes	Surgery + Radiotherapy
	58	Kendrick et al.	yes	0.3	0.3		1987	41	F	GB	thoracic	Yes	No	No	No	No	No Combination of Treatments
	59	Kim et al.	yes	12	8	local + distant	2011	16	F	GB	thoracolumbar	No	No	No	No	Yes	Chemotherapy + Radiotherapy
	60	Kim et al.	yes	16	10	distant	2011	48	M	GB	thoracic	No	No	No	No	Yes	Chemotherapy + Radiotherapy
	61	Klase et al.	yes	2		local + distant	2007	22	F	GB	lumbar	No	No	No	No	Yes	Chemotherapy + Radiotherapy
	62	Klepstad et al.	yes	3	0.5		2001	12	F	GB	cervical	No	Yes	No	No	No	No Combination of Treatments
	63	Koenig et al.	yes	41	13	local + distant	2012	56		GB	thoracolumbar	No	No	No	No	Yes	Surgery + Radiotherapy
	64	Kubota et al.	yes	4	4		1986	27	F	GB	cervical	No	No	No	No	Yes	Surgery + Radiotherapy
	65	Kyoshima et al.	yes	27	20	distant	2004	55	M	GB	cervical	No	No	No	No	Yes	Surgery + Chemotherapy + Radiotherapy
	66	Lau et al.			11	local	2014	17	M	GB	cervical	No	No	No	No	Yes	Chemotherapy + Radiotherapy
	67	Lasky et al.	yes	8		local + distant	2006	15	M	GB	thoracolumbar	No	No	No	No	Yes	Chemotherapy + Radiotherapy
	68	Liu et al.	yes	3	3		2011	72	M	GB	cervical	No	No	No	Yes	No	No Combination of Treatments
	69	Lober et al.	yes	14	6	local	2010	14	F	GB	cervicothoracic	No	No	No	No	Yes	Surgery + Chemotherapy + Radiotherapy
	70	Lober et al.	yes	14	14		2010	8	F	GB	cervicothoracic	No	No	No	No	Yes	Surgery + Chemotherapy + Radiotherapy
	71	Marchan et al.	yes	79	78	distant	2007	50	M	GB	thoracolumbar	No	No	No	No	Yes	Surgery + Chemotherapy + Radiotherapy
	72	Matsumoto et al.	yes	26	7	local	2008	21	M	GB	cervical	No	No	No	No	Yes	Surgery + Chemotherapy + Radiotherapy
	73	Mayer et al.	yes	67	43	local	2012	28	F	GB	thoracolumbar	No	No	No	No	Yes	Surgery + Chemotherapy + Radiotherapy
	74	Medkhour et al.	yes	10	1	local	2005	20	M	GB	thoracolumbar	No	No	No	No	Yes	Surgery + Radiotherapy
	75	Merchant et al.	yes	14	10	local	1999	2015-05-01	F	GB	cervicothoracic	No	No	No	No	Yes	Surgery + Radiotherapy
	76	Merchant et al.	yes	13	4	local + distant	1999	2015-02-01	M	GB	cervicothoracic	No	No	No	No	Yes	Surgery + Chemotherapy + Radiotherapy
	77	Merchant et al.	yes	24	3	local + distant	1999	0.8	F	GB	cervicothoracic	No	No	No	No	Yes	Chemotherapy + Radiotherapy
	78	Morais et al.	yes	21	6	local + distant	2013	19	M	GB	thoracic	No	No	No	No	Yes	Surgery + Chemotherapy + Radiotherapy
	79	Mori et al.	yes	14	13	local + distant	2012	10	F	GB	lumbar	No	No	No	No	Yes	Chemotherapy + Radiotherapy
	80	Mortara et al.	yes	17	17		1974	14	F	GB	cervical	No	No	No	Yes	No	No Combination of Treatments
	81	Mortara et al.	yes	4	4		1974	18	F	GB	cervical	No	No	No	Yes	No	No Combination of Treatments
	82	Mortara et al.		5			1974	55	M	GB	cervical	No	No	No	No	Yes	Surgery + Radiotherapy
	83	Mortara et al.	yes	0.3	0.3		1974	2015-01-01	M	GB	cervical	Yes	No	No	No	No	No Combination of Treatments
	84	Newman et al.	yes			distant	1984	40	F	GB	thoracic	No	No	No	Yes	No	No Combination of Treatments
	85	Ng et al.	yes			local	2007	26	M	GB	thoracic	No	No	No	No	Yes	Surgery + Chemotherapy + Radiotherapy
	86	Nishio et al.	yes	15	6		2000	25	F	GB	cervical	No	No	No	No	Yes	Surgery + Chemotherapy
	87	O’Connell et al.	yes	4	4	distant	1946	16	M	GB	thoracolumbar	No	No	No	Yes	No	No Combination of Treatments
	88	O’Halloran et al.	yes	2	2		2013	14	M	GB	cervical	No	Yes	No	No	No	No Combination of Treatments
	89	Oake et al.	no	96			2006	7	M	GB	thoracic	No	No	No	No	Yes	Surgery + Radiotherapy
	90	Ononiwu et al.	yes	11.5	11.5	local	2012	10	F	GB	cervicothoracic	No	No	No	No	Yes	Surgery + Chemotherapy + Radiotherapy
	91	Ononiwu et al.	yes	14	14	local	2012	10	F	GB	cervical	No	No	No	No	Yes	Surgery + Chemotherapy + Radiotherapy
	92	Ononiwu et al.	yes	13.5	13.5	local	2012	12	M	GB	cervical	No	No	No	No	Yes	Surgery + Chemotherapy + Radiotherapy
	93	Ononiwu et al.		4			2012	6	M	GB	thoracic	No	Yes			No	No Combination of Treatments
	94	Ononiwu et al.	yes	30	30	local	2012	2015-05-01	M	GB	thoracic	No	No	No	No	Yes	Surgery + Chemotherapy + Radiotherapy
	95	Ononiwu et al.	yes	11	11		2012	17	F	GB	thoracic	No	No	No	No	Yes	Chemotherapy + Radiotherapy
	96	Ononiwu et al.	yes	15	15		2012	2015-05-13	F	GB	thoracic	No	No	No	No	Yes	Surgery + Chemotherapy + Radiotherapy
	97	Ononiwu et al.	yes	10	10		2012	2015-05-03	F	GB	cervical	No	No	No	No	Yes	Surgery + Chemotherapy + Radiotherapy
	98	Ozgiray et al.	yes	8			2013	59	M	GB	thoracic	No	No	No	No	Yes	Surgery + Radiotherapy
	99	Ozgiray et al.	yes	14	10		2013	22	F	GB	cervicothoracic	No	No	No	No	Yes	Surgery + Chemotherapy + Radiotherapy
	100	Ozgiray et al.	yes	2.5		distant	2013	54	F	GB	cervical	No	No	No	No	Yes	Surgery + Radiotherapy
	101	Paraskevopoulos et al.	yes	9	9		2010	12	F	GB	cervical	No	No	No	No	Yes	Surgery + Chemotherapy + Radiotherapy
	102	Prasad et al.	yes	6	6		2012	15	F	GB	cervicothoracic	No	No	No	No	Yes	Surgery + Chemotherapy + Radiotherapy
	103	Prasad et al.	yes	15	15		2012	35	M	GB	thoracolumbar	No	No	No	No	Yes	Surgery + Chemotherapy + Radiotherapy
	104	Przybylski et al.	no	144			1997	0.6	M	GB	holocord	No	No	No	No	Yes	Surgery + Radiotherapy
	105	Przybylski et al.	yes	3	3		1997	17	M	GB	thoracolumbar	No	Yes	No	No	No	No Combination of Treatments
	106	Queiroz et al.	yes				1974	13	F	GB	cervical	Yes	No	No	No	No	No Combination of Treatments
	107	Rand et al.	yes				1960	11	F	GB	cervicothoracic	Yes	No	No	No	No	No Combination of Treatments
	108	Rand et al.	yes				1960	7	F	GB	thoracic	Yes	No	No	No	No	No Combination of Treatments
	109	Randakevičienė et. al.		7.5		local + distant	2013	34	M	GB	thoracolumbar	No	No	No	No	Yes	Chemotherapy + Radiotherapy
	110	Roessmann et al.	no	3	2	local	1972	31	F	GB	thoracic	No	No	No	No	Yes	Surgery + Chemotherapy + Radiotherapy
	111	Rokes et al.		12	1	local	2010	10 mos	F	GB	cervicothoracic	No	No	No	No	Yes	Chemotherapy + Radiotherapy
	112	Rossberg et al.	yes			distant	1988	73	M	GB	thoracic	Yes	No	No	No	No	No Combination of Treatments
	113	Salem et al.					2014	22	F	GB	thoracic	No	No	No	Yes	No	No Combination of Treatments
	114	Sanborn et al.					2010	36	F	GB	lumbar	No	No	No	No	Yes	Surgery + Chemotherapy + Radiotherapy
	115	Santi et al.	yes	8	8		2003	23	M	GB	lumbar	No	Yes			No	No Combination of Treatments
	116	Santi et al.	yes	10	10		2003	29	M	GB	thoracic	Yes	No			No	No Combination of Treatments
	117	Santi et al.	yes	16		distant	2003	27	M	GB	thoracolumbar	No	No	No	No	Yes	Surgery + Radiotherapy
	118	Santi et al.	yes	5	5		2003	59	F	GB	thoracic	No	No	No	No	Yes	Surgery + Radiotherapy
	119	Santi et al.	yes	21	21		2003	18	F	GB	cervicothoracic	No	No	No	No	Yes	Surgery + Radiotherapy
	120	Santi et al.	yes	5	5		2003	46	F	GB	cervicothoracic	Yes	No	No	No	No	No Combination of Treatments
	121	Santi et al.	yes	36	36		2003	25	M	GB	lumbar	No	No	No	No	Yes	Surgery + Chemotherapy + Radiotherapy
	122	Santi et al.	yes	13	13	distant	2003	3	M	GB	thoracic	No	No	No	No	Yes	Chemotherapy + Radiotherapy
	123	Santi et al.	yes	9	9		2003	14	M	GB	cervical	No	No	No	No	Yes	Surgery + Chemotherapy + Radiotherapy
	124	Santi et al.	yes	9	9		2003	34	F	GB	cervicothoracic	No	No	No	No	Yes	Surgery + Chemotherapy + Radiotherapy
	125	Santi et al.	yes	5	5		2003	88	M	GB	thoracic	No	Yes			No	No Combination of Treatments
	126	Santi et al.	yes	2	2		2003	75	M	GB	thoracolumbar	No	Yes			No	No Combination of Treatments
	127	Santi et al.	yes	12	12		2003	19	M	GB	cervical	No		No	No	Yes	Surgery + Radiotherapy
	128	Santi et al.	yes	1	1		2003	73	M	GB	cervical	No	Yes			No	No Combination of Treatments
	129	Scarrow et al.		4			2000	62	M	GB	lumbar	No	Yes	No	Yes	No	No Combination of Treatments
	130	Shirato et al.	yes	58	58		1995	35	F	GB	thoracic	No	No	No	No	Yes	Surgery + Chemotherapy + Radiotherapy
	131	Shirato et al.	yes	2	2		1995	55	M	GB	thoracic	No	No	No	No	Yes	Surgery + Chemotherapy + Radiotherapy
	132	Shuangshoti et al.	yes				1996	23	M	GB	cervical	Yes	No	No	No	No	No Combination of Treatments
	133	Singh et al.	yes	4	4		2009	21	M	GB	cervical	No	No	No	No	Yes	Surgery + Radiotherapy
	134	Sloof et al.	yes	7	7		1964	37	F	GB (astrocytoma IV)	cervical	No	No	No	No	Yes	Surgery + Radiotherapy
	135	Sloof et al.	yes	4	4		1964	7	M	GB (astrocytoma IV)	cervicothoracic	No	No	No	No	Yes	Surgery + Radiotherapy
	136	Sloof et al.	yes	36		local	1964	27	M	GB (astrocytoma IV)	holocord	No	No	No	No	Yes	Surgery + Radiotherapy
	137	Sloof et al.	yes	6			1964	14	F	GB (astrocytoma IV)	thoracic	No	No	No	Yes	No	No Combination of Treatments
	138	Sloof et al.	yes	7	7		1964	32	F	GB (astrocytoma IV)	thoracic	Yes	No	No	No	No	No Combination of Treatments
	139	Stecco et al.		9	9	distant	2005	14	M	GB	thoracolumbar	No	Yes			No	No Combination of Treatments
	140	Strik et al.	yes	13	8	distant	2000	31	F	GB	thoracic	No	No	No	No	Yes	Surgery + Radiotherapy
	141	Tendulkar et al.	yes	10		local	2010	18	F	GB	cervicothoracic	No	No		No	Yes	Surgery + Radiotherapy
	142	Tendulkar et al.	yes	4		local	2010	14	M	GB	cervicothoracic	No	No		No	Yes	Surgery + Radiotherapy
	143	Tendulkar et al.	yes	14		local + distant	2010	10	F	GB	cervicothoracic	No	No		Yes	No	No Combination of Treatments
	144	Tendulkar et al.	yes	4		local	2010	17	M	GB	cervical	No	No		No	Yes	Surgery + Radiotherapy
	145	Tendulkar et al.	yes	1		local + distant	2010	13	F	GB	cervicothoracic	No	No		Yes	No	No Combination of Treatments
	146	Tendulkar et al.	yes	1		local + distant	2010	15	F	GB	thoracic	No	No		No	Yes	Surgery + Radiotherapy
	147	Tendulkar et al.	no	10			2010	9	F	GB	thoracic	No	No		No	Yes	Surgery + Radiotherapy
	148	Tseng et al.	yes	33	25	local	2010	26	F	GB	cervical	No	No	No	No	Yes	Surgery + Chemotherapy + Radiotherapy
	149	Varghese et al.	no	96	64	local	2014	22	M	GB	thoracic	No	No	No	No	Yes	Surgery + Chemotherapy + Radiotherapy
	150	Viljoen et al.	yes	144	7	local	2015	47	M	GB	thoracic	No	No	No	No	Yes	Surgery + Chemotherapy + Radiotherapy
	151	Walbert et al.			5	local	2010	26	F	GB	lumbar	No	No	No	No	Yes	Surgery + Chemotherapy + Radiotherapy
	152	Warade et al.	yes	3	3		2014	57	M	GB	cervical	No	No	No	No	Yes	Surgery + Chemotherapy + Radiotherapy
	153	Werner et al.	yes	3	3		1956	53	M	GB	thoracic	No	No	No	Yes	No	No Combination of Treatments
	154	Wiliams et al.			14	local	2011	34	M	GB	lumbar	No	No	No	No	Yes	Surgery + Chemotherapy + Radiotherapy
	155	Yagi et al.			1		1997	49	M	GB	thoracolumbar	No	Yes	No	No	No	No Combination of Treatments
	156	Yeung et al.			8		2006	35	F	GB	cervical	No	No	Yes	No	No	No Combination of Treatments
	157	Yoshikawa et. al	yes				2013	63	F	GB	cervical	No	No	No	No	Yes	Chemotherapy + Radiotherapy
available information in total			0.878981	0.859873	0.694268	0.394904	157/157	157/157	0.987261	157/157	157/157	157/157	157/157	0.802548	0.949045	157/157
events			Yes: 131			local: 27			Male: 84	Glioblastoma: 155	cervical: 51	Yes: 14	Yes: 19	Yes: 1	Yes: 14	Yes: 109	Surgery + Chemotherapy + Radiotherapy: 43
						distant: 18			Female: 71	Gliosarcoma: 2	cervicothoracic: 21						Surgery + Chemotherapy: 4
						local + distant: 17					thoracic: 44						Surgery + Radiotherapy: 47
											thoracolumbar: 19						Chemotherapy + Radiotherapy: 15
											lumbar: 19
											holocord: 3

## Sheet: Tabelle2
			Death	Metastasis-free Survival (Months)	OS ID (Months)	OS M+ (Months)	Year of Publication	Age	Adults vs. Children	Gender	Histology	Sites of Metastases	Lungmetastases at the Beginning of Clinical Course	Best Supportive Care or not specified	Surgery only	Radiotherapy only	Chemotherapy only	Combination of Treatments	Combination of Treatments more specified
available information in total			150/150	71/150	110/150	42/150	150/150	150/150	150/150	148/150	150/150	150/150	45/150	118/150	112/150	112/150	112/150	112/150	117/150
events			Yes: 119						Adult: 139	Male: 105	Glioblastoma: 134			Yes: 52	Yes: 17	Yes: 4	Yes: 8	Yes: 31	Surgery + Chemotherapy + Radiotherapy: 10
									Children: 11	Female: 43	Gliosarcoma: 13								Surgery + Chemotherapy: 2
											Glioblastoma with sarcomatous components: 2								Surgery + Radiotherapy: 4
											Glioblastoma with oligodendroglial components: 1								Chemotherapy + Radiotherapy: 15
